# Supplementary material for: Exposure to the new Medicare Advantage risk adjustment model varies across insurers
Source: Health Aff Sch. 2026 Apr 16;4(5):qxag092. doi: 10.1093/haschl/qxag092 (PMC13143170; doi:10.1093/haschl/qxag092)
Supplement: qxag092_Supplementary_Data [file qxag092_supplementary_data.zip]

Archive with 2 entries (2 files):
- Combined Disclosures.pdf
- V28 Appendix Revised.docx
